# Supplementary material for: High‐Resolution Genomic Resources for Trait Mapping and Precision Breeding for Adzuki Bean (Vigna angularis)
Source: Adv Sci (Weinh). 2025 Nov 19;13(4):e07157. doi: 10.1002/advs.202507157 (PMC12822460; doi:10.1002/advs.202507157)
Supplement: Supplementary file 2 — Supplemental Table [file ADVS-13-e07157-s001.xlsx]

## Sheet: Table S1
Supplementary Table 1. Summary of sequencing data for 'ZH20' genome assembly and annotation.
Sequencing platform	Insert length	Sequencing methods	Reads number	Total length	Coverage	Application
DNA-seq on Pacbio Sequel IIe	> 20 Kb	SMRT	1.88 M	41.36 Gb	76.17	Assembly
Hi-C seq on NovaSeq 6000	350 bp	2x150	240.56 M	72.17 Gb	132.91	Hi-C
RNA-seq on NovaSeq 6000	> 250 bp	2x150	425.94 M	63.89 Gb	--	Annotation

## Sheet: Table S2
Supplementary Table 2. General statistics of the final 'ZH20' genome assembly.
Assembly characteristics	Values
Total length of contigs	517.93 Mb
N50 length of contigs	28.76 Mb
Total number of contigs	64
Longest contigs	48.66 Mb
Total length of scaffolds	517.93 Mb
N50 length of scaffolds	45.56 Mb
Total number of scaffolds	12
Longest scaffolds	70.27 Mb
Total gap size	5.2 Kb
Total sequences anchored to the pseudochromosomes	517.64 Mb (99.94%)
Number of annotated genes	30278
Percentage of transposon element sequences	0.4827
Genome Complete BUSCOs	0.991

## Sheet: Table S3
Supplementary Table 3. Comparison of assembly statistics for 'ZH20' and other published adzuki bean genomes.
Genomic feature	ZH20	Shumari (Sakai et al., 2015)	Jingnong6 (Yang et al., 2015)	Gyeongwon (Kang et al., 2015)	Jingnong6 (Chu et al., 2024)
Chromosomes	2n=2x=22	2n=2x=22	2n=2x=22	2n=2x=22	2n=2x=22
Estimated Genome size (Mbp)	-	540	-	591
Total scaffold length, with gaps (bp)	517934090	522761097	467300602	444438822	489840011
N50 contig size (bp)	28758610	1575	38390	19518	15678000
N50 scaffold size (bp)	45557624	38860	31747250	8174047	43272725
Repetitive sequences (%)	48.27	50.6	44.51	43.09	59.79
LAI	16.48	11.79	5.55	3.97	-
BUSCO (%)	99.1	98.8	98.5	98.2	99
Number of linkage groups	11	11	11	11	11
Anchored scaffolds size (Mb)	517.64	471.25	372.74	227.27	479.09
Number of high-confident genes	30278	31310	34183	26857	32738
Number of function annotated genes	30082	-	-	21532	-
BUSCO (%)	99.6	94.2	99.3	-	92.3

## Sheet: Table S4
Supplementary Table 4. Genomic coordinates of predicted centromeres in the 'ZH20' and 'Jingnong6' genomes.
Species	Chromosome	Length	Centromere start	Centromere end
ZH20	Chr1	70271116	35152756	37934030
	Chr2	48760806	29837548	31082694
	Chr3	59472513	20028652	24339217
	Chr4	48817781	22182105	24940572
	Chr5	38002704	17651209	21696280
	Chr6	34956821	15731311	18215150
	Chr7	45557624	20030424	22411803
	Chr8	45011289	18722619	21856426
	Chr9	42926188	24341512	27593291
	Chr10	42184975	21152368	23459789
	Chr11	41675828	23527705	26942323
Jingnong6 (Chu et al., 2024)	Chr01	67114713	34828478	35867922
	Chr02	47190312	17179311	17853201
	Chr03	53420787	18618697	19116895
	Chr04	46438500	23815701	24359602
	Chr05	34230214	15945631	17415702
	Chr06	32286773	14011508	16812062
	Chr07	43272725	19060684	20750200
	Chr08	41615786	18734316	19837472
	Chr09	38593688	13666798	14490793
	Chr10	38933431	17347402	18602539
	Chr11	35991500	14704742	14848947

## Sheet: Table S5
Supplementary Table 5. Identification and coordinates of telomeric repeats in the 'ZH20' genome.
Chromosome	Start	End	Repeat Number	Repeat Sequence	Sequence Length
Chr1	1	14966	2129	TAAACCC	7
Chr2	1	2212	247	CTAAACC	7
Chr2	48747790	48760495	1804	TTAGGGT	7
Chr3	47614	62769	1714	TAAACCC	7
Chr3	59446443	59472399	3412	TTTAGGG	7
Chr4	48761601	48769329	1088	ACCCTAA	7
Chr5	1	8428	883	AAACCCT	7
Chr5	37991695	38001929	873	GGTTTAG	7
Chr6	1	18249	2577	CCCTAAA	7
Chr6	34931736	34956733	2974	TAGGGTT	7
Chr7	30772	62951	1758	CTAAACC	7
Chr7	45545892	45548041	239	AGGGTTT	7
Chr8	143528	149436	334	CCCTAAA	7
Chr9	14630	70518	2180	CTAAACC	7
Chr10	1	15393	2048	AAACCCT	7
Chr10	42115269	42124159	912	TTTAGGG	7
Chr11	41658841	41675760	2394	TTTAGGG	7

## Sheet: Table S6
Supplementary Table 6. Summary statistics of annotated transposable elements in the 'ZH20' genome.
Transposons	Length (bp)	Ratio (%) in genome
Mobile element	250031519	48.27
Class I: Retroelement
LTR Retroelement	193813257	37.42
Gypsy	117994787	22.78
Copia	61116656	11.8
Other	28826257	5.57
Non-LTR retrotransposons	1314623	0.25
LINE	1313728	0.25
SINE	895	0
Class II: DNA transposons
DNA transposons superfamily	45235480	8.73
CACTA	19874303	3.84
hAT	1425996	0.28
MULE	1435182	0.28
PIF–Harbinger	466536	0.09
Tc1/Mariner	50272	0.01
Ginger	108168	0.02
Helitron	17456126	3.37
Maverick	84892	0.02
Other DNA transposons	4786804	0.92
Other/Unspecified/Unknown	21243415	4.1

## Sheet: Table S7
Supplementary Table 7. General statistics of predicted protein-coding genes in the 'ZH20' genome.
Species	Number of genes	CDS+intron length (avg)	CDS length (avg)	Exon length (avg)	Intron length (avg)	Exons pre gene (avg)
Adzuki bean	30278	3911.56	1125.01	229.45	713.94	4.9

## Sheet: Table S8
Supplementary Table 8. Summary of structural annotation statistics for the 'ZH20' genome.
Gene set		Number	Average gene length (bp)	Average CDS length (bp)	Average exons per gene	Average exon length (bp)	Average intron length (bp)
Denovo	Augustus.gff3	37905	2734.59	988.21	4.19	235.83	547.39
	GlimmerHMM.gff3	34440	7719.8	712.57	3.28	217.34	3075.31
	SNAP.gff3	28092	6228.23	611.04	3.9	156.76	1938.27
	Geneid.gff3	25261	8445.89	1095.4	3.09	354.94	3523.49
	Genscan.gff3	32370	9308.55	1136.71	5.46	208.07	1831
Homology	Glycine max	24567	3520.03	1198.42	4.93	243.14	590.91
	Vigna umbellata	22959	3559.68	1188.84	5	237.61	592.22
	Vigna radiate	31720	2874.67	983.97	4.38	224.9	560.2
	Vigna unguiculata	26948	3245.68	1135.54	4.76	238.56	561.2
	Phaseolus vulgaris	27621	3117.3	1086.1	4.57	237.5	568.48
	Vigna angularis	36917	2421.33	892.59	3.81	234.12	543.55
RNA-seq	transcripts.gff3	55325	5638.88	2057.23	6.23	330.45	685.42
	PASA.gff3	58310	3011.1	892	4.71	189.34	571
EVM.gff3		38760	3475.2	987.37	4.31	229.28	752.45
pasaupdate.gff3		38594	3447.16	991.86	4.31	230.37	742.78
Final.gff3		30278	3911.56	1125.01	4.9	229.45	713.94

## Sheet: Table S9
Supplementary Table 9. Summary of functional annotation for the 'ZH20' predicted gene set.
Database	Adzuki bean
	Number	Ratio (%)
NR	28491	94.1
SwissProt	22283	73.6
KEGG	21205	70
Pfam	21755	71.9
GO	17691	58.4
Annotated	30082	99.4
Total	30278	-

## Sheet: Table S10
Supplementary Table 10. Statistics of non-coding RNA (ncRNA) families identified in the 'ZH20' genome.
Type		Copy(w)	Average length (bp)	Total length (bp)	Percentage of the genome
miRNA		530	105.966	56162	0.010843
tRNA		736	74.9538	55166	0.010651
rRNA	rRNA	3987	290.555	1158441	0.223666
	18S	440	1617.91	711879	0.137446
	28S	1555	140.322	218200	0.042129
	5.8S	392	173.421	67981	0.013125
	5S	1600	100.238	160381	0.030966
snRNA	snRNA	456	114.221	52085	0.010056
	CD-box	321	102.685	32962	0.006364
	HACA-box	37	128.27	4746	0.000916
	splicing	97	146.928	14252	0.002752

[truncated: 16 more sheets: Table S11, Table S12, Table S13, Table S14, Table 15, Table16, Table S17, Table S18, Table S19, Table S20, Table S21,  Table S22, Table S23, Table S24, Table S25, Table S26]
